# Supplementary material for: The avermectin, emamectin benzoate, kills gram-positive bacteria and targets the cell envelope of Bacillus subtilis
Source: Microbiol Spectr. 2025 Sep 2;13(10):e00274-25. doi: 10.1128/spectrum.00274-25 (PMC12502619; doi:10.1128/spectrum.00274-25)
Supplement: File S1 — RNA-seq analysis of significantly differentially regulated genes of B. subtilis in response to emamectin benzoate. [file spectrum.00274-25-s0001.xlsx]

## Sheet: Table of DEGs
Locustag	Gene	Description	FeatureType	logFC	PValue	FDR	negative log FDR
BSU_33130	liaI	membrane anchor for the phage-shock protein A homolog LiaH	CDS	6.1088	6.73012e-07	0.00012562	3.90094
BSU_33120	liaH	modulator of liaIHGFSR (yvqIHGFEC) operon expression	CDS	5.7101	2.93405e-06	0.00022366	3.65041
BSU_misc_RNA_69	fsrA	regulatory RNA controlling iron-dependent metabolism	misc_RNA	4.46666	0.000190474	0.00233874	2.63102
BSU_14160	ykuO	hypothetical protein	CDS	3.9251	0.00109163	0.00732893	2.13496
BSU_04230	amj	lipid II flippase	CDS	3.87987	0.000101396	0.00153309	2.81443
BSU_14150	fldN	short-chain flavodoxin (acts in lipid desaturation)	CDS	3.7195	0.00145519	0.00884475	2.05331
BSU_04530	fbpB	regulator of iron homeostasis	CDS	3.60649	5.77429e-05	0.00107797	2.96739
BSU_23830	yqjL	putative hydrolase	CDS	3.47102	1.94926e-05	0.000548641	3.26071
BSU_33100	liaF	membrane component associated to the LiaRS two-component system	CDS	3.13622	0.000293061	0.00320092	2.49472
BSU_33110	liaG	sensor of antibiotic stress on the cell wall	CDS	3.13374	0.000887357	0.00666702	2.17607
BSU_09770	spaD	spore coat associated protein	CDS	2.9996	8.69797e-05	0.00137358	2.86214
BSU_34430	racX	promiscuous aminoacid racemase (prefers arginine, lysine and ornithine)	CDS	2.90208	2.43953e-05	0.000622169	3.20609
BSU_15230	murB	UDP-N-acetylenolpyruvoylglucosamine reductase	CDS	2.86482	7.82745e-05	0.00130185	2.88544
BSU_30466	ytrG	hypothetical protein	CDS	2.79689	3.58202e-05	0.000799183	3.09735
BSU_34440	pbpE	penicillin-binding protein 4*	CDS	2.6568	3.71182e-05	0.000813266	3.08977
BSU_33090	liaS	two-component sensor histidine kinase [LiaR(YvqC)] sensing cell wall stress	CDS	2.62843	0.00174475	0.0098065	2.00849
BSU_06710	srfP	surfactin exporter involved in surfactin self-resistance	CDS	2.47081	2.52988e-07	0.000102564	3.98901
BSU_06700	yerO	putative transcriptional regulator (TetR/AcrR family)	CDS	2.46129	1.9507e-08	1.42752e-05	4.84542
BSU_10730	pchI	Spo0A-P phosphatase (iron-metabolism related)	CDS	2.30426	0.000407512	0.00403908	2.39372
BSU_15220	murG	UDP-N-acetylglucosamine-N-acetylmuramyl- (pentapeptide)pyrophosphoryl-undecaprenol N-acetylglucosamine transferase	CDS	2.26504	0.000271836	0.00301408	2.52085
BSU_misc_RNA_94	mswM	manganese ion binding riboswitch	misc_RNA	2.08419	0.00112813	0.00750516	2.12464
BSU_26590	blt	efflux transporter (promiscuous, acetylated polyamines efflux)	CDS	2.03952	7.60299e-05	0.00130084	2.88578
BSU_20500	yoqV	DNA ligase-like protein; bacteriophage SPbeta	CDS	2.01545	0.000365684	0.00381207	2.41884
BSU_01640	btr	transcriptional activator (AraC/XylS family) of synthesis and uptake of the siderophore bacillibactin	CDS	1.98814	0.00162422	0.00937383	2.02808
BSU_19530	yodA	putative tautomerase	CDS	1.97025	1.80599e-05	0.000533463	3.2729
BSU_09300	glpD	sn-glycerol-3-phosphate oxidase (FAD-dependent)	CDS	1.96575	8.06905e-05	0.00131972	2.87952
BSU_10780	yisN	hypothetical protein	CDS	1.95696	0.0016301	0.00938108	2.02775
BSU_27130	rsiV	anti-sigma(V) factor	CDS	1.94601	2.29874e-05	0.000621244	3.20674
BSU_31321	mstX	atypical membrane-integrating regulator of biofilm formation (Mistic protein)	CDS	1.94589	0.00109493	0.00733761	2.13445
BSU_14800	ylaJ	putative germination lipoprotein	CDS	1.93645	0.000630109	0.00525016	2.27983
BSU_15970	ylxM	component of the signal recognition particle (SRP) protein-targeting pathway	CDS	1.93185	3.60099e-06	0.000239564	3.62058
BSU_32930	yusU	hypothetical protein	CDS	1.92093	0.000764851	0.00596715	2.22423
BSU_22980	ypbG	putative phosphoesterase	CDS	1.91398	0.00135983	0.00846191	2.07253
BSU_28050	maf	nucleoside triphosphate pyrophosphatase; septum formation DNA-binding protein (multicopy associated filamentation)	CDS	1.88976	0.000951998	0.00680662	2.16707
BSU_09410	phoA	alkaline phosphatase A	CDS	1.88687	0.000517047	0.00465979	2.33163
BSU_19330	sodF	superoxide dismutase (Fe2+-dependent)	CDS	1.87618	1.96865e-05	0.00054987	3.25974
BSU_33240	oxdC	oxalate decarboxylase	CDS	1.86869	2.80306e-07	0.000102564	3.98901
BSU_30460	ytrA	transcriptional regulator (GntR family, cell wall antibiotics)	CDS	1.84621	0.00046978	0.0044075	2.35581
BSU_38480	relQ	(p)ppGpp synthetase	CDS	1.81301	8.8993e-05	0.00139156	2.8565
BSU_18440	gltB	glutamate synthase (small subunit, NADP-dependent)	CDS	1.79582	2.38625e-05	0.000622169	3.20609
BSU_10570	yhjN	putative integral inner membrane protein (recent HGT island)	CDS	1.78493	0.000848419	0.00645457	2.19013
BSU_26600	bltD	spermine/spermidine acetyltransferase	CDS	1.75493	0.000982281	0.00689859	2.16124
BSU_misc_RNA_80	sdaM	antisense RNA	misc_RNA	1.743	0.000297126	0.00321652	2.49261
BSU_30280	msmF	carbohydrate ABC transporter (permease)	CDS	1.72142	7.66296e-05	0.00130084	2.88578
BSU_20490	yoqW	putative stress-associated peptidase; putative general secretion pathway protein; phage SPbeta	CDS	1.69392	4.41079e-05	0.000901625	3.04497
BSU_09850	khtU	proton/potassium antiporter; methylglyoxal resistance	CDS	1.68988	1.40343e-05	0.000462343	3.33504
BSU_21780	silP	transcriptional enhancer involved in BCAA homeostasis	CDS	1.68192	2.47591e-06	0.000201319	3.69611
BSU_03830	pbtQ	petrobactin iron-siderophore ABC transporter (binding lipoprotein)	CDS	1.68029	0.00132759	0.0083535	2.07813
BSU_03800	pbtN	petrobactin iron-siderophore ABC transporter (permease)	CDS	1.65939	0.000907189	0.00671944	2.17267
BSU_24540	yqhL	putative sulfur transferase	CDS	1.65699	3.27667e-05	0.000754046	3.1226
BSU_20929	yoyI	conserved membrane protein of unknown function; phage SPbeta	CDS	1.63919	0.000486325	0.0044936	2.34741
BSU_23940	yqjB	putative L,D-transpeptidase	CDS	1.63077	0.00166876	0.0094985	2.02235
BSU_18450	gltA	glutamate synthase (large subunit, NADP-dependent)	CDS	1.6151	3.13516e-05	0.000740478	3.13049
BSU_38710	yxlA	putative purine-cytosine (pyridoxine) permease	CDS	1.58338	0.000162384	0.00212202	2.67325
BSU_08400	yfiU	putative efflux transporter	CDS	1.58025	0.000994587	0.00696302	2.1572
BSU_28340	ysnF	putative stress response protein	CDS	1.57519	0.00123483	0.00799687	2.09708
BSU_21790	yplQ	putative membrane hydrolase	CDS	1.56191	1.25717e-06	0.000148386	3.82861
BSU_33000	htrB	protease-associated chaperone for the extracytoplasmic folding and quality control of exported proteins	CDS	1.56033	0.000161615	0.00211953	2.67376
BSU_09870	khtS	K+/H+ antiporter for K+ efflux	CDS	1.55799	0.00012739	0.00179969	2.7448
BSU_33830	opuCA	glycine betaine/carnitine/choline/choline sulfate ABC transporter (ATP-binding protein)	CDS	1.55622	0.000924413	0.00676015	2.17004
BSU_09520	sigM	RNA polymerase ECF (extracytoplasmic function)-type sigma factor (sigma(M))	CDS	1.55429	0.000394726	0.00396787	2.40144
BSU_14690	yktD	putative AdoMet-dependent methyltransferase	CDS	1.55198	1.23261e-06	0.000148386	3.82861
BSU_22310	recU	Holliday junction resolvase	CDS	1.53116	0.000200786	0.00243764	2.61303
BSU_33730	opuBA	choline ABC transporter (ATP-binding protein)	CDS	1.52623	5.05333e-05	0.000978313	3.00952
BSU_17860	dinK	cell division inhibitor	CDS	1.5204	0.00153219	0.00907163	2.04231
BSU_30290	msmG	maltose and multiple sugars ABC transporter (permease)	CDS	1.5164	9.88007e-05	0.00150005	2.82389
BSU_25080	yqfX	conserved protein of unknown function expressed in germinating spores	CDS	1.51212	0.000325665	0.00345393	2.46169
BSU_09510	asiMA	negative regulator of the activity of sigma-M	CDS	1.49743	0.000210014	0.00250368	2.60142
BSU_19160	yocC	hypothetical protein	CDS	1.49109	0.001214	0.00791807	2.10138
BSU_13670	mhqR	transcriptional regulator (MarR family)	CDS	1.48996	0.000213784	0.00252334	2.59802
BSU_09180	yhcQ	putative spore coat protein	CDS	1.48928	0.000653068	0.00535779	2.27101
BSU_18880	yobE	putative SOS response associated phage protein; putative defective prophage 6	CDS	1.48671	6.79566e-05	0.00118182	2.92745
BSU_14040	ltdD	murein L,D-transpeptidase	CDS	1.48458	0.000958472	0.00682306	2.16602
BSU_06220	ydjJ	putative membrane associated potassium channel; prophage region 3	CDS	1.47453	4.38097e-05	0.000900561	3.04549
BSU_18420	ftsR	transcriptional regulator (LysR family)	CDS	1.47154	0.000178296	0.00223419	2.65088
BSU_31322	kbfO	potassium channel protein involved in biofilm formation	CDS	1.46842	0.000136223	0.00187934	2.726
BSU_30270	msmE	multiple sugar-binding lipoprotein	CDS	1.4617	8.39565e-05	0.00135928	2.86669
BSU_17450	glnR	transcriptional regulator (nitrogen metabolism)	CDS	1.4199	0.00176408	0.00985461	2.00636
BSU_07930	yfkD	hypothetical protein	CDS	1.41817	2.52371e-05	0.000624865	3.20421
BSU_11490	yjbC	putative thiol oxidation management factor; putative acetyltransferase	CDS	1.41021	0.00148623	0.00888642	2.05127
BSU_30450	ytrB	ABC transporter (ATP-binding protein) involved in resistance to cell wall inhibitors	CDS	1.40689	0.000383299	0.00392855	2.40577
BSU_12900	htrA	membrane bound serine protease Do, quality control protease and chaperone (heat-shock protein)	CDS	1.40268	0.000235043	0.00271301	2.56655
BSU_33740	yvaV	putative transcriptional regulator (controlling choline uptake)	CDS	1.40113	3.39519e-05	0.000771614	3.1126
BSU_32030	bioYB	putative biotin transporter	CDS	1.39206	0.000401239	0.00402228	2.39553
BSU_21660	sprA	serine-type phage integrase; phage SPbeta	CDS	1.38859	0.00176373	0.00985461	2.00636
BSU_09860	khtT	K+/H+ antiporter for K+ efflux	CDS	1.38033	0.000615921	0.00519276	2.2846
BSU_misc_RNA_5	glmSA	riboswitch and ribozyme (GlmS-glucosamine-6-P)	misc_RNA	1.36265	0.000346092	0.00364942	2.43778
BSU_25160	ispH	1-hydroxy-2-methyl-2-(E)-butenyl 4-diphosphate reductase	CDS	1.36013	3.65856e-05	0.000806427	3.09344
BSU_21950	ypzA	putative spore coat protein	CDS	1.34692	4.69105e-05	0.000923219	3.0347
BSU_34530	cotR	spore coat lipolytic enzyme	CDS	1.34344	0.000642527	0.00530701	2.27515
BSU_11640	kefQ	gated K+/H+ antiporter	CDS	1.33863	0.00130442	0.00825758	2.08315
BSU_19170	yocD	putative carboxypeptidase; aminoacid adenylate hydrolase (microcin resistance)	CDS	1.32917	4.01653e-05	0.000864499	3.06324
BSU_09000	yhbJ	putative membrane fusion protein; putative exporter subunit (benzoate transcriptome)	CDS	1.32796	0.00052872	0.00471545	2.32648
BSU_11500	spxA	redox-sensitive regulator	CDS	1.32136	4.6089e-05	0.000923219	3.0347
BSU_09680	nhaC	Na+/H+ antiporter	CDS	1.31921	8.03201e-05	0.00131972	2.87952
BSU_17630	yncC	putative sugar transporter	CDS	1.31878	1.93284e-05	0.000548641	3.26071
BSU_05150	ydeC	putative transcriptional regulator (AraC/XylS family)	CDS	1.31331	0.000893351	0.0066846	2.17492
BSU_19320	sqhC	squalene-hopene cyclase, sporulenol synthase (spore protection)	CDS	1.31112	0.000143032	0.00193966	2.71228
BSU_11560	yjbI	putative thiol management oxidoreductase component	CDS	1.29562	1.53077e-05	0.000487051	3.31243
BSU_39760	iolA	methylmalonate-semialdehyde dehydrogenase	CDS	1.27637	4.68037e-05	0.000923219	3.0347
BSU_21740	ypmR	putative exported lipase/acylhydrolase (lipoprotein)	CDS	1.26987	7.77369e-05	0.00130185	2.88544
BSU_06660	opuE	proline transporter	CDS	1.26819	0.00156254	0.00917708	2.0373
BSU_21910	metAA	homoserine O-acetyltransferase	CDS	1.26056	8.08434e-06	0.000348007	3.45841
BSU_01010	nusG	RNA polymerase elongation pause factor	CDS	1.25929	7.40621e-06	0.000347427	3.45914
BSU_35050	yvnA	putative transcriptional regulator	CDS	1.25817	4.65252e-05	0.000923219	3.0347
BSU_26580	bltR	transcriptional regulator (polyamine metabolism)	CDS	1.25456	0.000254856	0.00286929	2.54223
BSU_23630	yqkE	hypothetical protein	CDS	1.25117	0.00121641	0.00791963	2.1013
BSU_15990	rpsP	ribosomal protein S16 (BS17)	CDS	1.23068	0.000154308	0.0020457	2.68916
BSU_00640	spoIIE	SpoIIAA-phosphate serine phosphatase	CDS	1.2251	0.000249634	0.00282891	2.54838
BSU_35760	tagB	teichoic acid primase, CDP-glycerol:N-acetyl-beta-d-mannosaminyl-1, 4-N-acetyl-d-glucosaminyldiphosphoundecaprenyl glycerophosphotransferase	CDS	1.21625	0.00053583	0.00475277	2.32305
BSU_19180	desE	fatty acid desaturase	CDS	1.21535	5.92977e-05	0.00108485	2.96463
BSU_28610	zapA	regulator of cell division	CDS	1.21503	0.000103691	0.00155115	2.80934
BSU_14050	ppeE	exported metallophosphoesterase (Mn2+ and Zn2+)	CDS	1.21455	0.00102798	0.00703058	2.15301
BSU_33800	opuCD	glycine betaine/carnitine/choline/choline sulfate ABC transporter (promiscuous permease)	CDS	1.21402	0.000164611	0.00214312	2.66895
BSU_05170	ydeE	putative transcriptional regulator (AraC/XylS family)	CDS	1.21265	0.00177933	0.00992466	2.00328
BSU_15980	ffh	signal recognition particle-like (SRP) GTPase	CDS	1.20467	8.54833e-05	0.00136587	2.86459
BSU_29620	hisK	histidinol phosphate phosphatase	CDS	1.19767	1.91551e-05	0.000548641	3.26071
BSU_09610	crcBB	subunit of fluoride efflux transporter	CDS	1.18209	0.00014426	0.00194778	2.71046
BSU_06230	iolT	myo-inositol transporter	CDS	1.18024	0.00110812	0.0073989	2.13083
BSU_29140	citZ	citrate synthase II	CDS	1.17967	0.000145508	0.00195644	2.70853
BSU_32180	yutK	putative Na+(H+)/nucleoside cotransporter	CDS	1.17715	0.000420669	0.00406471	2.39097
BSU_27520	cymR	transcriptional regulator of cysteine biosynthesis	CDS	1.16984	0.000388058	0.00394898	2.40352
BSU_07520	fecC	iron-dicitrate ABC transporter (binding lipoprotein)	CDS	1.16387	0.000145971	0.00195644	2.70853
BSU_09600	crcBA	fluoride efflux channel component A	CDS	1.15445	5.01835e-05	0.00097671	3.01023
BSU_misc_RNA_86	srlX	putative small RNA or mRNA leader sequence	misc_RNA	1.15119	8.70925e-05	0.00137358	2.86214
BSU_31820	yuzF	hypothetical protein	CDS	1.15089	0.000257689	0.00289228	2.53876
BSU_24130	mmgE	2-methylcitrate dehydratase (promiscuous)	CDS	1.14831	0.00038853	0.00394898	2.40352
BSU_16000	ylqC	putative RNA binding protein	CDS	1.14393	0.000476789	0.00443469	2.35314
BSU_33810	opuCC	glycine betaine/carnitine/choline/choline sulfate ABC transporter (osmoprotectant-binding lipoprotein)	CDS	1.14314	0.000320937	0.00343365	2.46424
BSU_30440	ytrC	ABC transporter, permease component involved in resistance to cell wall inhibitors	CDS	1.13445	0.00110313	0.00737905	2.132
BSU_25770	spoIVCA	site-specific DNA recombinase; skin element	CDS	1.11659	0.000818063	0.00627525	2.20237
BSU_02670	lmrB	flavonoid efflux transporter; drug-export protein	CDS	1.11588	0.000740766	0.00586251	2.23192
BSU_28470	lysCA	aspartokinase II alpha subunit (aa 1->408)	CDS	1.11568	0.000192519	0.00234809	2.62928
BSU_39770	iolR	transcriptional regulator of the iol operon (DeoR family)	CDS	1.1118	0.000129631	0.00181731	2.74057
BSU_35750	tagA	N-acetylmannosamine (ManNAc) C4 hydroxyl of a membrane-anchored N-acetylglucosaminyl diphospholipid (GlcNAc-pp-undecaprenyl, lipid I) glycosyltransferase	CDS	1.10779	0.000210065	0.00250368	2.60142
BSU_13560	mtnK	methylthioribose kinase (methionine salvage pathway, promiscuous)	CDS	1.10666	0.000741826	0.00586251	2.23192
BSU_25000	pbpA	transpeptidase (penicillin-binding protein 2A)	CDS	1.10012	0.000175694	0.00222001	2.65365
BSU_23950	yqjA	hypothetical protein	CDS	1.09654	4.36626e-05	0.000900561	3.04549
BSU_13590	mtnW	2,3-diketo-5-methylthiopentyl-1-phosphate enolase (DK-MTP-1-P enolase)	CDS	1.09583	3.33195e-05	0.000761975	3.11806
BSU_32020	yuiH	putative molybdopterin containing enzyme subunit	CDS	1.09492	0.000318999	0.00342293	2.4656
BSU_15240	divIB	cell-division initiation protein	CDS	1.09099	0.000421023	0.00406471	2.39097
BSU_29870	ytzB	hypothetical protein	CDS	1.08523	0.00119609	0.00785102	2.10507
BSU_36300	glcR	transcriptional regulator (glucose repression of catabolic operons)	CDS	1.08451	0.000795566	0.00612837	2.21265
BSU_25220	antE	hypothetical protein	CDS	1.08076	7.67919e-05	0.00130084	2.88578
BSU_27785	yrzF	putative serine/threonine-protein kinase	CDS	1.07518	0.000595817	0.00509368	2.29297
BSU_28600	yshB	putative integral membrane protein	CDS	1.07338	0.000782809	0.0060556	2.21784
BSU_32110	trxBB	ferredoxin-NADP+ reductase (flavodoxin)	CDS	1.07094	0.00152544	0.00905495	2.04311
BSU_27670	spoVB	involved in spore cortex synthesis (stage V sporulation); translocase with flippase function for peptidoglycan synthesis	CDS	1.06852	0.000947985	0.00680662	2.16707
BSU_19550	noxC	water forming NADH oxidase (nitroreductase)	CDS	1.06602	0.000472654	0.00442312	2.35427
BSU_06830	rapH	response regulator aspartate phosphatase	CDS	1.06472	0.000325552	0.00345393	2.46169
BSU_38230	vbfB	subunit of acetate transporter as a volatile signal for biofilm formation	CDS	1.06266	0.000141408	0.00193064	2.7143
BSU_31310	yugP	putative metal-dependent protease/peptidase	CDS	1.05899	0.000270696	0.00301057	2.52135
BSU_03220	putP	proline permease	CDS	1.05745	0.000568881	0.00493255	2.30693
BSU_32450	pucL	urate oxidase with peroxide reductase N-terminal domain	CDS	1.04673	0.00010494	0.00155455	2.80839
BSU_39750	iolB	5-deoxy-D-glucuronic acid isomerase	CDS	1.04609	0.000724479	0.00576276	2.23937
BSU_09420	lytE	cell wall dl-endopeptidase; phosphatase-associated protein (major autolysin)	CDS	1.04481	0.000159023	0.00209304	2.67922
BSU_22010	exnP	5'3'-exonuclease	CDS	1.04431	2.46555e-05	0.000622169	3.20609
BSU_10850	iolX	scyllo-inositol 2-dehydrogenase (NAD(+))	CDS	1.04153	0.00055486	0.00485702	2.31363
BSU_13660	kinD	histidine kinase phosphorylating Spo0A	CDS	1.03698	0.000138218	0.00189416	2.72258
BSU_25040	yqgB	factor involved in motility	CDS	1.03407	0.000294235	0.00320418	2.49428
BSU_misc_RNA_92	asrH	antitoxin RNA	misc_RNA	1.03124	0.000362117	0.00379652	2.42061
BSU_03310	nasC	assimilatory nitrate reductase (catalytic subunit)	CDS	1.0248	0.00052644	0.00470964	2.32701
BSU_12820	spoIISB	three-component apoptotic control system component B (antitoxin B)	CDS	1.02052	0.000367971	0.00382501	2.41737
BSU_07310	yfnD	putative glycosyltransferase (complex carbohydrate synthase)	CDS	1.01969	0.0015499	0.00911751	2.04012
BSU_09620	yhdW	putative glycerophosphodiester phosphodiesterase	CDS	1.00585	0.00011239	0.00161903	2.79074
BSU_34520	cotNP	spore coat protein; putative oxidoreductase	CDS	0.988611	0.000931565	0.00676309	2.16985
BSU_03850	ycnC	putative transcriptional regulator (TetR/AcrR family)	CDS	0.986291	0.000281945	0.00310734	2.50761
BSU_21930	cspD	cold-shock protein, molecular chaperone, RNA-helicase co-factor	CDS	0.985412	0.000285394	0.00312651	2.50494
BSU_18120	alsT	H+/Na+:nitrogen-donor aminoacid symporter	CDS	0.9793	0.000108239	0.00157788	2.80193
BSU_23590	ansR	transcriptional regulator of ansAB (Xre family)	CDS	0.976956	0.000539933	0.00476933	2.32154
BSU_19650	pgpB	phosphatidylglycerol phosphate (PGP) phosphatase; undecaprenyl-pyrophosphate phosphatase (promiscuous activity)	CDS	0.963694	0.000242624	0.00277425	2.55685
BSU_23790	yqjP	putative metal-dependent hydrolase	CDS	0.961228	0.000173669	0.00222001	2.65365
BSU_10560	ntdR	transcriptional regulator of the ntd operon (NtdR-NTD) (recent HGT island)	CDS	0.960194	0.000754843	0.00590539	2.22875
BSU_03210	putC	1-pyrroline-5-carboxylate dehydrogenase	CDS	0.960095	0.000521807	0.00469114	2.32872
BSU_39040	yxiS	hypothetical protein	CDS	0.957094	0.000752034	0.00590492	2.22879
BSU_21730	ypmS	hypothetical protein	CDS	0.956525	7.71622e-05	0.00130109	2.88569
BSU_15720	defA	peptide deformylase	CDS	0.953224	0.000551848	0.00484223	2.31495
BSU_32870	mdtR	transcriptional regulator (MarR family, low level antibiotic resistance)	CDS	0.952409	0.00157935	0.00921663	2.03543
BSU_09010	yhcA	putative exporter (benzoate transcriptome)	CDS	0.947289	0.000770905	0.00598883	2.22266
BSU_36580	ywnF	hypothetical protein	CDS	0.947194	0.0016306	0.00938108	2.02775
BSU_07200	calJ	pH-sensitive calcium-leak permease (di-aspartyl pH sensor)	CDS	0.937701	0.00048817	0.00449928	2.34686
BSU_08700	ygaE	hypothetical protein	CDS	0.93595	0.00128172	0.00819364	2.08652
BSU_35170	uvrB	excinuclease ABC (subunit B)	CDS	0.933876	0.000226961	0.00263635	2.579
BSU_18460	gltC	transcriptional regulator (LysR family) (GltC-glutamate)	CDS	0.933233	3.46606e-05	0.000778057	3.10899
BSU_16970	pdeB	2'3' and 3'5' cyclic nucleotide monophosphates phosphodiesterase involved in biofilm formation	CDS	0.932995	0.000465997	0.00438325	2.3582
BSU_29600	braB	branched-chain amino acid-Na+ symporter	CDS	0.93225	0.00179504	0.00998184	2.00079
BSU_37230	ywjA	putative ABC lipid transporter (ATP-binding protein)	CDS	0.927103	0.00101752	0.00701374	2.15405
BSU_19130	yocA	putative murein fragments glycosidase	CDS	0.911959	0.00040698	0.00403908	2.39372
BSU_17460	glnA	glutamine synthetase	CDS	0.911006	0.000449533	0.00427231	2.36934
BSU_16120	topA	DNA topoisomerase I	CDS	0.908458	0.000224405	0.00262332	2.58115
BSU_10890	yisX	hypothetical protein	CDS	0.907352	0.000175566	0.00222001	2.65365
BSU_11550	spxH	thiol management effector of SpxA degradation	CDS	0.904553	0.000365543	0.00381207	2.41884
BSU_23310	sipS	type I signal peptidase	CDS	0.887899	0.000156807	0.00207132	2.68375
BSU_16810	ymfC	putative transcriptional regulator (GntR family, possibly involved in biofilm formation)	CDS	0.882922	6.07121e-05	0.0011052	2.95656
BSU_17850	lexA	transcriptional repressor of the SOS regulon	CDS	0.88269	0.000152646	0.00203102	2.69229
BSU_33990	yvbU	putative transcriptional regulator (LysR family)	CDS	0.87296	0.00118137	0.00778854	2.10854
BSU_36220	ywqG	hypothetical protein	CDS	0.86989	0.000938275	0.00677149	2.16932
BSU_06060	bsuMA	DNA-methyltransferase (cytosine-specific); prophage 3 region	CDS	0.859655	0.000884237	0.00665725	2.17671
BSU_25090	yqfW	putative nucleotidase	CDS	0.856503	0.00137756	0.00852875	2.06911
BSU_28500	trxA	thioredoxin	CDS	0.85589	0.000337065	0.00356451	2.448
BSU_33420	nhaK	Na+/H+ antiporter	CDS	0.855356	0.00167518	0.00950585	2.02201
BSU_05200	ydeH	putative integral inner membrane protein	CDS	0.855269	0.000903818	0.00670805	2.1734
BSU_14080	ykuH	hypothetical protein	CDS	0.851848	0.000578815	0.00498326	2.30249
BSU_21870	ilvD	dihydroxy-acid dehydratase	CDS	0.84424	0.00060969	0.00515209	2.28802
BSU_27930	spo0B	sporulation initiation phosphotransferase	CDS	0.840122	0.000847341	0.00645457	2.19013
BSU_35260	ftsE	cell-division signal transducer (ATP-binding protein)	CDS	0.836862	0.00146655	0.00885494	2.05281
BSU_01660	nagZ	N-acetylglucosaminidase lipoprotein	CDS	0.836273	0.000848497	0.00645457	2.19013
BSU_30490	ytqB	putative RNA methylase	CDS	0.83592	0.0012434	0.008024	2.09561
BSU_14770	bipA	ribosome-associated GTPase	CDS	0.833873	0.00102632	0.00703058	2.15301
BSU_37720	bacC	dihydroanticapsin 7-dehydrogenase	CDS	0.833618	0.00148166	0.00888642	2.05127
BSU_13580	mtnE	methionine-glutamine aminotransferase	CDS	0.833259	0.000459943	0.00433745	2.36277
BSU_18830	yppS	putative PEP-dependent enzyme	CDS	0.831348	0.000724443	0.00576276	2.23937
BSU_04580	cshA	ATP-dependent RNA helicase; cold shock	CDS	0.829708	0.000248065	0.00282763	2.54858
BSU_15070	ylbN	hypothetical protein	CDS	0.828323	0.001729	0.00973292	2.01176
BSU_15470	pyrR	transcriptional attenuator and uracil phosphoribosyltransferase activity	CDS	0.825053	0.000524381	0.00470272	2.32765
BSU_02500	garR	transcriptional regulator (GntR family)	CDS	0.824616	0.00126344	0.00811954	2.09047
BSU_19590	ctpA	carboxy-terminal processing protease (Prc homolog, tail specific protease)	CDS	0.816398	0.000865334	0.006569	2.1825
BSU_25100	zur	transcriptional regulator (Zn[2+]-binding Fur family)	CDS	0.8151	0.000513698	0.00464567	2.33295
BSU_03790	thrD	aspartate kinase III	CDS	0.812308	0.00130322	0.00825758	2.08315
BSU_04740	rsbX	serine phosphatase	CDS	0.810757	0.000649891	0.00534371	2.27216
BSU_21840	ypjP	hypothetical protein	CDS	0.809506	0.000285154	0.00312651	2.50494
BSU_36410	mbl	MreB-like morphogen	CDS	0.805754	0.000617404	0.00519329	2.28456
BSU_13600	mtnX	2-hydroxy-3-keto-5-methylthiopentenyl-1- phosphatephosphatase (HK-MTPenyl-1-P phosphatase)	CDS	0.804729	0.00114393	0.00756899	2.12096
BSU_14560	defB	N-formyl-cysteine deformylase (promiscuous)	CDS	0.803128	0.00101785	0.00701374	2.15405
BSU_15660	yloC	hypothetical protein	CDS	0.799315	0.000625588	0.00522609	2.28182
BSU_14700	nprE	extracellular neutral metalloprotease	CDS	0.794419	0.000590745	0.00506214	2.29567
BSU_14960	ylbC	hypothetical protein	CDS	0.78892	0.000609631	0.00515209	2.28802
BSU_00280	tmk	thymidylate kinase	CDS	0.788703	0.000226709	0.00263635	2.579
BSU_25140	cshB	ATP-dependent RNA helicase; cold shock	CDS	0.780975	0.000392981	0.00396787	2.40144
BSU_25670	rgpH	potassium-dependent GTPase involved in ribosome 30S assembly	CDS	0.774482	0.00122373	0.00795313	2.09946
BSU_34940	yvpB	putative hydratase	CDS	0.745808	0.000672654	0.0054816	2.26109
BSU_28490	uvrC	excinuclease ABC (subunit C)	CDS	0.744507	0.000374875	0.003853	2.4142
BSU_30690	ytiB	carbonic anhydrase	CDS	0.736433	0.00166918	0.0094985	2.02235
BSU_25570	comEC	DNA channel for uptake in competent cells	CDS	0.732691	0.00126547	0.00811954	2.09047
BSU_23050	fmnP	FMN permease	CDS	0.728065	0.000755322	0.00590539	2.22875
BSU_19310	dhaS	3-hydroxypropionaldehyde dehydrogenase	CDS	0.72783	0.000901545	0.00670478	2.17362
BSU_29790	murC	UDP-N-acetyl muramate-alanine ligase	CDS	0.727469	0.00077462	0.00600495	2.22149
BSU_25510	lepA	ribosomal elongation factor, GTPase	CDS	0.719266	0.00101466	0.00701374	2.15405
BSU_25630	yqeK	putative hydrolase	CDS	0.718864	0.00105781	0.00718096	2.14382
BSU_09720	bmrD	efflux ABC transporter (ATP-binding subunit)	CDS	0.707026	0.000558443	0.00487671	2.31187
BSU_15680	gmk	guanylate kinase	CDS	0.706784	0.00119729	0.00785102	2.10507
BSU_04670	rsbRA	component of the anxiosome (stressosome); positive regulation of sigma(B) activity in response to salt and heat stress	CDS	0.706293	0.00105145	0.00715131	2.14561
BSU_24010	bmr	multidrug-efflux transporter	CDS	0.698412	0.000536456	0.00475277	2.32305
BSU_19190	desK	two-component thermosensor histidine kinase [DesR-DesK]	CDS	0.694499	0.00101338	0.00701374	2.15405
BSU_18190	yngC	putative integral inner membrane protein, phosphatase or phosphate isomerase	CDS	0.692956	0.00102263	0.00702029	2.15364
BSU_15570	cysH	(phospho)adenosine phosphosulfate reductase	CDS	0.68778	0.00138008	0.00852993	2.06905
BSU_35840	tagT	teichoic acid-peptidoglycan tethering enzyme (LCP component) with transcription regulator domain of capsule synthesis	CDS	0.672783	0.000660436	0.00539405	2.26808
BSU_29640	msrC	free methionine-(R)-sulfoxide reductase	CDS	0.670471	0.000962778	0.00682714	2.16576
BSU_16960	rny	endoribonuclease Y	CDS	0.668418	0.000647762	0.0053382	2.2726
BSU_21920	ugtP	UDP-glucose diacylglyceroltransferase	CDS	0.665178	0.00164871	0.00945552	2.02431
BSU_28240	ysoA	putative hydrolase	CDS	0.662679	0.00093758	0.00677149	2.16932
BSU_30340	blrA	blue light GTP-binding receptor	CDS	0.65924	0.00154635	0.00911751	2.04012
BSU_30390	bceS	two-component sensor histidine kinase controlling resistance to antibiotics affecting the envelope [YtsA]	CDS	0.650227	0.00142231	0.00871344	2.05981
BSU_00460	ispE	4-(cytidine 5'-diphospho)-2-C-methyl-D-erythritol kinase	CDS	0.646997	0.00167851	0.00950725	2.02194
BSU_16800	spoIIIE	spore DNA directional translocase (motor ATPase)	CDS	0.645993	0.000561767	0.00489406	2.31033
BSU_21830	ypjQ	putative phosphatidylglycerophosphatase	CDS	0.642369	0.00134196	0.00839907	2.07577
BSU_00270	yaaO	putative decarboxylase	CDS	0.618902	0.00116264	0.00767891	2.1147
BSU_38600	licR	transcriptional activator of the lichenan operon	CDS	0.60651	0.00141155	0.0086659	2.06219
BSU_01110	rpsG	ribosomal protein S7 (BS7)	CDS	0.603963	0.00156941	0.00918796	2.03678
BSU_27550	aspS	aspartyl-tRNA synthetase, promiscuous (also recognizes tRNAasn)	CDS	-0.601823	0.00104801	0.00715131	2.14561
BSU_29060	coaE	dephosphocoenzyme A kinase	CDS	-0.605798	0.00146113	0.00885146	2.05298
BSU_13180	metE	cobalamin-independent methionine synthase	CDS	-0.611756	0.00133977	0.00839907	2.07577
BSU_38190	galT	galactose-1-phosphate uridyltransferase	CDS	-0.619045	0.000896075	0.0066913	2.17449
BSU_24530	lipM	protein octanoyltransferase	CDS	-0.628469	0.00136722	0.00848446	2.07138
BSU_04780	tex	RNA helicase transcriptional accessory protein	CDS	-0.641822	0.000997163	0.00696302	2.1572
BSU_33040	fumC	fumarate hydratase	CDS	-0.645095	0.00128313	0.00819364	2.08652
BSU_35220	minJ	topological determinant of cell division	CDS	-0.653971	0.00154035	0.00910522	2.04071
BSU_33920	tpiA	triose phosphate isomerase	CDS	-0.661918	0.000925618	0.00676015	2.17004
BSU_22880	rpfA	RNA degradation presenting factor (ribosomal protein S1 homolog)	CDS	-0.662094	0.000408434	0.00403908	2.39372
BSU_07400	copO	metal (copper) efflux transporter	CDS	-0.66537	0.00147951	0.00888642	2.05127
BSU_28440	sdhA	succinate dehydrogenase (flavoprotein subunit)	CDS	-0.666199	0.00100947	0.00700881	2.15436
BSU_16230	fliH	flagellar export apparatus subunit of cytoplasmic ATPase	CDS	-0.68242	0.000873364	0.00661623	2.17939
BSU_27410	alaS	alanyl-tRNA synthetase	CDS	-0.685817	0.000931094	0.00676309	2.16985
BSU_38340	ywbF	putative sugar permease	CDS	-0.692347	0.000701816	0.00566875	2.24651
BSU_24470	yqhS	3-dehydroquinate dehydratase, type II	CDS	-0.693011	0.00051421	0.00464567	2.33295
BSU_08650	fabL	enoyl-acyl carrier protein reductase III	CDS	-0.693361	0.00156607	0.00918309	2.03701
BSU_36080	ywrF	putative flavin-binding monooxygenase	CDS	-0.698187	0.00120576	0.00789246	2.10279
BSU_10760	yisL	putative integral membrane protein	CDS	-0.698551	0.000974659	0.00687144	2.16295
BSU_24570	gcvT	aminomethyltransferase (glycine cleavage system protein T)	CDS	-0.698811	0.00154938	0.00911751	2.04012
BSU_33870	yvbI	hypothetical protein	CDS	-0.700367	0.000978558	0.00688566	2.16205
BSU_34690	psdB	lantibiotic ABC transporter (permease)	CDS	-0.704346	0.00132871	0.0083535	2.07813
BSU_27650	secDF	protein-export membrane protein	CDS	-0.710358	0.000788438	0.00608628	2.21565
BSU_23610	nudF	isopentenyl pyrophosphate and dimethylallyl pyrophosphate diphosphatase (moonlighting ADP-ribose pyrophosphatase)	CDS	-0.715916	0.00164056	0.00942358	2.02578
BSU_18100	parC	subunit A of DNA topoisomerase IV (ATP-dependent)	CDS	-0.716377	0.000403564	0.00403453	2.39421
BSU_05990	tatCY	component of the twin-arginine pre-protein translocation pathway	CDS	-0.717131	0.00172503	0.00972555	2.01209
BSU_04040	ribZ	5-amino-6-ribitylamino-2,4(1H, 3H)-pyrimidinedione 5'-phosphate phosphatase / 5' nucleotidase	CDS	-0.72142	0.00129925	0.00825342	2.08337
BSU_14300	moaE	molybdopterin synthase (large subunit)	CDS	-0.723755	0.000704426	0.0056773	2.24586
BSU_27700	yrbF	component of the preprotein translocase	CDS	-0.730886	0.000542236	0.00476933	2.32154
BSU_15790	rpe	ribulose-5-phosphate 3-epimerase	CDS	-0.746949	0.000701393	0.00566875	2.24651
BSU_34970	ppaX	Hpr-associated pyrophosphatase	CDS	-0.753338	0.000745139	0.005876	2.23092
BSU_10140	hemY	promiscuous protoporphyrinogen IX and coproporphyrinogen III oxidase	CDS	-0.755056	0.000240263	0.00275587	2.55974
BSU_27900	pheA	prephenate dehydratase	CDS	-0.759379	0.000178083	0.00223419	2.65088
BSU_14330	yknV	putative ABC transporter (ATP-binding protein)	CDS	-0.764607	0.00134284	0.00839907	2.07577
BSU_16290	flgE	flagellar hook protein	CDS	-0.770182	0.00148117	0.00888642	2.05127
BSU_28950	thrS	threonyl-tRNA synthetase	CDS	-0.770429	0.00119573	0.00785102	2.10507
BSU_05850	gmuR	transcriptional regulator (GntR family)	CDS	-0.773338	0.0010198	0.00701398	2.15404
BSU_01540	salA	phosphorylation-dependent (Y327) transcriptional regulator	CDS	-0.774199	0.000189053	0.0023291	2.63281
BSU_35920	rbsK	ribokinase	CDS	-0.774445	0.00108133	0.00729999	2.13668
BSU_40550	ppaC	inorganic pyrophosphatase (Mn2+-dependent)	CDS	-0.775	0.00108381	0.00730309	2.13649
BSU_32300	yutE	hypothetical protein	CDS	-0.78454	0.000261326	0.00291522	2.53533
BSU_22090	kdgT	2-keto-3-deoxygluconate permease	CDS	-0.790842	0.00120878	0.00789808	2.10248
BSU_15760	prpC	multitarget phosphorylated protein phosphatase	CDS	-0.794561	0.000749656	0.00589891	2.22923
BSU_40490	yycA	putative glycosyl transferase	CDS	-0.795366	0.000893139	0.0066846	2.17492
BSU_00590	hslR	ribosomal RNA binding protein involved in 50S recycling; heat shock protein	CDS	-0.797065	0.000619366	0.00519784	2.28418
BSU_33480	bdbD	thiol-disulfide oxidoreductase	CDS	-0.811977	0.000296383	0.00321652	2.49261
BSU_36800	atpC	ATP synthase (subunit epsilon, F1 subunit)	CDS	-0.812767	0.00134609	0.008405	2.07546
BSU_29100	phoR	two-component sensor histidine kinase	CDS	-0.813369	0.00113535	0.00752583	2.12345
BSU_16240	fliI	flagellar-specific ATPase subunit of export apparatus	CDS	-0.820179	0.00040812	0.00403908	2.39372
BSU_19480	yojE	putative N-acetylated toxic metabolites	CDS	-0.823207	0.000607972	0.00515209	2.28802
BSU_32800	gcvH	glycine cleavage system protein H (lipoyl acceptor protein)	CDS	-0.824263	0.000641827	0.00530701	2.27515
BSU_29170	ytzA	putative integral inner membrane protein	CDS	-0.82482	0.000935447	0.00677149	2.16932
BSU_18370	yoeA	putative Na+-driven efflux transporter	CDS	-0.826695	0.000298882	0.00322599	2.49134
BSU_37110	tal	transaldolase	CDS	-0.827009	0.000204391	0.00246821	2.60762
BSU_33160	yvrA	putative vitamin B12 transport system, ATPase component	CDS	-0.828018	0.0014325	0.00875047	2.05797
BSU_00770	folP	dihydropteroate synthase	CDS	-0.830042	0.000114175	0.0016319	2.78731
BSU_18330	ppsB	nonribosomal plipastatin synthetase B involved in synthesis of plipastatin	CDS	-0.83071	0.000201194	0.00243764	2.61303
BSU_39400	pdp	pyrimidine-nucleoside phosphorylase	CDS	-0.832697	0.00167567	0.00950585	2.02201
BSU_14870	ctaA	heme-A synthase	CDS	-0.83529	0.00144847	0.00883241	2.05392
BSU_23110	resE	two-component sensor histidine kinase (ResD / ResE)	CDS	-0.841191	0.000179349	0.00223516	2.65069
BSU_40890	rpsR	ribosomal protein S18	CDS	-0.841896	0.00169834	0.00958985	2.01819
BSU_13410	ligV	ATP-dependent DNA ligase subunit Ku; AP/deoxyribose 5'-phosphate (5'-dRP)-lyase	CDS	-0.843891	0.00166807	0.0094985	2.02235
BSU_34010	yvbW	putative leucine permease	CDS	-0.845226	0.00146562	0.00885494	2.05281
BSU_23360	ppiB	peptidyl-prolyl isomerase	CDS	-0.846737	0.00123063	0.00798383	2.09779
BSU_10030	hinT	promiscuous Hit-family phosphohydrolase, adenosine phosphoramidase	CDS	-0.865603	0.00148211	0.00888642	2.05127
BSU_10750	mblK	hydrolase/isomerase involved in remodelling the bacterial envelope	CDS	-0.8692	0.000211111	0.00250798	2.60068
BSU_23560	mleN	malate-H+/Na+-lactate antiporter	CDS	-0.876401	0.000729494	0.00579006	2.23732
BSU_29490	tpx	thiol peroxidase (lipid hydroperoxide reductase)	CDS	-0.880942	0.000103862	0.00155115	2.80934
BSU_24460	papA	aminopeptidase (Met-Xaa and Xaa-Pro, Xaa-Pro-Xaa)	CDS	-0.881678	0.000169635	0.00218555	2.66044
BSU_32050	pepA	cytosol aminopeptidase	CDS	-0.882615	0.000411812	0.00405141	2.39239
BSU_16310	fliM	flagellar motor switching and energizing component	CDS	-0.886676	0.000369032	0.00382518	2.41735
BSU_34960	hprF	dephosphorylated heptaprenylglyceryl phosphate O-acetyltransferase	CDS	-0.893996	0.000495208	0.00455268	2.34173
BSU_33470	bdbC	thiol-disulfide oxidoreductase	CDS	-0.896654	0.000109165	0.00157879	2.80168
BSU_26860	yraO	putative citrate transporter	CDS	-0.904097	0.000541468	0.00476933	2.32154
BSU_31350	pgi	glucose-6-phosphate isomerase	CDS	-0.908819	9.15854e-05	0.001426	2.84588
BSU_30800	menB	dihydroxynapthoic acid synthetase	CDS	-0.910798	0.000820008	0.00627701	2.20225
BSU_33690	yvaQ	putative methyl-accepting transducer	CDS	-0.921547	0.00128957	0.00822043	2.08511
BSU_02740	natR	two-component response regulator [NatK]	CDS	-0.923344	0.000440781	0.00421101	2.37561
BSU_37870	spsE	putative phosphoenolpyruvate-sugar pyruvyltransferase	CDS	-0.927447	0.000876065	0.00662298	2.17895
BSU_35790	pmiA	mannose-6-phosphate isomerase (active on aldose substrates with hydroxyl groups oriented in the same direction at the C-2 and C-3 positions as in mannose)	CDS	-0.928074	0.000411896	0.00405141	2.39239
BSU_38850	yxkC	hypothetical protein	CDS	-0.929293	0.000914207	0.00675317	2.17049
BSU_07320	yfnC	putative efflux transporter	CDS	-0.939949	0.000300771	0.00323683	2.48988
BSU_33880	yvbJ	hypothetical protein	CDS	-0.941239	0.000631339	0.00525016	2.27983
BSU_37240	clsC	minor cardiolipin synthetase	CDS	-0.944067	0.00179399	0.00998184	2.00079
BSU_34610	mdxE	maltose/maltodextrin-binding lipoprotein	CDS	-0.947802	0.00106084	0.00718819	2.14338
BSU_29950	ytlQ	putative hydrolase	CDS	-0.947835	0.000575067	0.00496266	2.30429
BSU_31860	yueB	ESX secretion system; calcium-dependent phage SPP1 attachment site	CDS	-0.950276	0.00079794	0.00613374	2.21227
BSU_39940	yxaL	membrane associated protein kinase with beta-propeller domain	CDS	-0.950746	0.000106551	0.00157175	2.80362
BSU_13010	pgl	6-phosphogluconolactonase	CDS	-0.953163	6.74722e-05	0.00118125	2.92766
BSU_36890	upp	uracil phosphoribosyltransferase	CDS	-0.953909	8.0792e-05	0.00131972	2.87952
BSU_16350	fliP	component of the flagellar export machinery	CDS	-0.953992	0.00108578	0.00730309	2.13649
BSU_15770	prkC	protein serine/threonine kinase	CDS	-0.954559	0.000260314	0.00291281	2.53569
BSU_34190	lutP	L-lactate permease	CDS	-0.955752	0.00111292	0.00741746	2.12974
BSU_37940	ywdJ	putative purine/pyrimidine permease	CDS	-0.958986	0.000392181	0.00396787	2.40144
BSU_28420	ysmA	hypothetical protein	CDS	-0.963885	0.000117816	0.00167739	2.77537
BSU_12420	yjoB	informational ATPase possibly involved in protein degradation	CDS	-0.964689	0.000352867	0.00371017	2.43061
BSU_00780	folB	dihydroneopterin aldolase	CDS	-0.966139	6.29817e-05	0.00112415	2.94918
BSU_10970	yitF	putative enolase superfamily enzyme (isomerase / dehydratase)	CDS	-0.966264	0.000215509	0.00253552	2.59593
BSU_08270	yfiH	putative sugar-phosphate epimerase/isomerase	CDS	-0.969872	0.00158262	0.00922101	2.03522
BSU_03490	srfAB	surfactin synthetase	CDS	-0.970243	0.000899746	0.00670478	2.17362
BSU_16400	flhF	GTPase involved in the export of flagella and number regulation	CDS	-0.970918	0.000191917	0.00234809	2.62928
BSU_31670	yuxO	putative proofreading thioesterase in bacillibactin biosynthesis	CDS	-0.973509	0.000960831	0.00682656	2.1658
BSU_34620	mdxD	maltogenic alpha-amylase	CDS	-0.979378	0.000606246	0.00515209	2.28802
BSU_35130	yvlA	hypothetical protein	CDS	-0.980426	0.000438645	0.00421004	2.37571
BSU_34130	ganA	short chain beta-1,4-galacto-oligosaccharides beta-galactosidase (beta-galacto-pyranoside hydrolase)	CDS	-0.980874	0.0002385	0.00274425	2.56158
BSU_32520	pucG	(S)-ureidoglycine-glyoxylate aminotransferase (PLP-dependent)	CDS	-0.980907	0.000371842	0.00383868	2.41582
BSU_27640	yrvC	putative potassium transport accessory component	CDS	-0.986846	5.23686e-05	0.00100218	2.99906
BSU_32540	bsnA	extracellular ribonuclease	CDS	-0.993704	0.000635661	0.00527411	2.27785
BSU_34980	yvoD	putative integral inner membrane protein with nucleotide binding domain	CDS	-0.995248	9.80614e-05	0.00149503	2.82535
BSU_31945	yukJ	hypothetical protein	CDS	-0.997123	0.00162039	0.00937383	2.02808
BSU_14900	ctaD	cytochrome caa3 oxidase (subunit I)	CDS	-1.00016	0.00047594	0.00443469	2.35314
BSU_05720	ydhE	putative glycosyltransferase	CDS	-1.00372	2.46045e-05	0.000622169	3.20609
BSU_36490	ywoC	putative enzyme of isochorismatase family	CDS	-1.01742	7.82065e-05	0.00130185	2.88544
BSU_37980	ywdF	putative glycosyltransferase	CDS	-1.01847	0.000167986	0.00217195	2.66315
BSU_19370	odhA	2-oxoglutarate dehydrogenase (E1 subunit)	CDS	-1.02504	3.64176e-05	0.000806427	3.09344
BSU_21546	bsrG	phage toxin; type I toxin-antitoxin system	CDS	-1.03542	0.000419177	0.00406471	2.39097
BSU_27580	yrvJ	putative N-acetylmuramoyl-L-alanine amidase, family 3	CDS	-1.04145	4.57282e-05	0.000923219	3.0347
BSU_08180	malA	6-phospho-alpha-glucosidase	CDS	-1.0419	0.00018351	0.00226845	2.64427
BSU_17210	pksN	trans AT polyketide synthase of type I involved in bacillaene synthesis	CDS	-1.0425	0.000175437	0.00222001	2.65365
BSU_08090	acoL	acetoin dehydrogenase E3 component (dihydrolipoamide dehydrogenase)	CDS	-1.04432	0.000925517	0.00676015	2.17004
BSU_36480	ywoD	putative efflux transporter	CDS	-1.04493	0.000146613	0.00195787	2.70822
BSU_17190	pksL	polyketide synthase of type I (bacillaene synthesis)	CDS	-1.04506	0.000136623	0.00187934	2.726
BSU_37760	rocC	basic aminoacid permease	CDS	-1.04728	5.25876e-05	0.00100218	2.99906
BSU_10980	yitG	putative efflux transporter	CDS	-1.04797	0.000709685	0.0056946	2.24454
BSU_12490	xpdC	phage PBSX; manganese-containing peroxidase	CDS	-1.04822	0.000446621	0.00425569	2.37103
BSU_02730	natK	two-component sensor histidine kinase [NatR]	CDS	-1.05043	0.000101969	0.0015354	2.81378
BSU_22450	cca	tRNA nucleotidyltransferase	CDS	-1.05485	0.00124923	0.00804741	2.09434
BSU_40820	yyaL	hypothetical protein	CDS	-1.05733	4.24361e-05	0.000892378	3.04945
BSU_misc_RNA_1	tboS	T-box riboswitch specific of serine tRNA ligase	misc_RNA	-1.0586	0.00065814	0.00538733	2.26863
BSU_16430	cheA	chemotactic two-component sensor histidine kinase	CDS	-1.05959	0.000457223	0.00432294	2.36422
BSU_19630	deoD	purine nucleoside phosphorylase	CDS	-1.06485	0.000417635	0.00406471	2.39097
BSU_37410	albE	peptidase involved in subtilosin A production	CDS	-1.06677	0.00126708	0.00811954	2.09047
BSU_16440	cheW	modulation of CheA activity in response to attractants (chemotaxis)	CDS	-1.06749	0.00148876	0.00888642	2.05127
BSU_22570	ypiF	hypothetical protein	CDS	-1.06999	2.07194e-05	0.000570871	3.24346
BSU_08080	acoC	acetoin dehydrogenase E2 component (dihydrolipoamide acetyltransferase)	CDS	-1.07454	0.00151633	0.00902695	2.04446
BSU_32400	yunG	hypothetical protein	CDS	-1.07647	0.000952317	0.00680662	2.16707
BSU_18550	yoaC	hydroxylated metabolite kinase	CDS	-1.08091	0.000481925	0.00446421	2.35026
BSU_33530	iolW	scyllo-inositol 2-dehydrogenase (NADP(+)-dependent)	CDS	-1.08197	3.03765e-05	0.000736078	3.13308
BSU_17890	tktA	transketolase	CDS	-1.08723	6.81506e-05	0.00118182	2.92745
BSU_36090	ywrE	hypothetical protein	CDS	-1.08783	0.000599512	0.00511332	2.2913
BSU_19360	odhB	2-oxoglutarate dehydrogenase complex (dihydrolipoamide transsuccinylase, E2 subunit)	CDS	-1.08928	6.45564e-05	0.00113563	2.94476
BSU_31330	yugN	hypothetical protein	CDS	-1.0912	0.0001136	0.00163004	2.7878
BSU_23550	mleA	catabolic NAD-dependent malic enzyme (conversion of malate into pyruvate)	CDS	-1.09137	9.66498e-05	0.00147967	2.82983
BSU_35780	lytD	exported N-acetylglucosaminidase (major autolysin) (CWBP90)	CDS	-1.09437	0.00145075	0.00883241	2.05392
BSU_23130	resC	factor required for cytochrome c synthesis	CDS	-1.10009	3.8349e-05	0.000830289	3.08077
BSU_33960	araE	arabinose-related compounds permease	CDS	-1.10589	0.00140062	0.00864228	2.06337
BSU_24550	gcvPB	glycine decarboxylase (subunit 2) (glycine cleavage system protein P)	CDS	-1.10848	7.97901e-06	0.000348007	3.45841
BSU_37970	ung	uracil-DNA glycosylase	CDS	-1.10982	4.16811e-05	0.000881568	3.05474
BSU_05190	ydeG	putative permease	CDS	-1.11138	0.000950466	0.00680662	2.16707
BSU_10200	yhfE	putative aminopeptidase	CDS	-1.11567	8.69232e-06	0.000353784	3.45126
BSU_16450	cheC	signal terminating phosphatase of CheR-mediated methylation of methyl-accepting chemotaxis proteins (MCPs)	CDS	-1.11632	0.000205964	0.00247902	2.60572
BSU_02950	niaP	niacin permease	CDS	-1.12362	0.000506192	0.00462429	2.33495
BSU_16060	rnhB	ribonuclease HII	CDS	-1.12375	0.00134959	0.00841251	2.07507
BSU_26820	yrpD	putative lipoprotein	CDS	-1.13249	6.12246e-06	0.000315522	3.50097
BSU_38170	qoxA	cytochrome aa3-600 quinol oxidase (subunit II)	CDS	-1.13678	1.181e-05	0.000436495	3.36002
BSU_16299	swrD	flagellar power transducer required for swarming	CDS	-1.13894	4.30448e-05	0.000895613	3.04788
BSU_24560	gcvPA	glycine decarboxylase (subunit 1) (glycine cleavage system protein P)	CDS	-1.14979	4.98025e-06	0.00028473	3.54557
BSU_06920	yesJ	putative acetyltransferase	CDS	-1.15007	9.38701e-05	0.001448	2.83923
BSU_36900	glyA	serine hydroxymethyltransferase	CDS	-1.1521	8.66203e-05	0.00137358	2.86214
BSU_05870	gmuF	phosphohexomutase; cupin family	CDS	-1.15278	0.000213754	0.00252334	2.59802
BSU_22550	qcrB	menaquinol:cytochrome c oxidoreductase (cytochrome b subunit)	CDS	-1.15725	2.30969e-05	0.000621244	3.20674
BSU_16330	cheY	regulator of chemotaxis and motility	CDS	-1.16449	0.000322936	0.00344496	2.46282
BSU_32610	frlB	fructosamine-6-P deglycase	CDS	-1.16826	0.000916194	0.00675317	2.17049
BSU_22460	bshA	N-acetyl-alpha-D-glucosaminyl L-malate synthase; malate glycosyltransferase for bacillithiol synthesis	CDS	-1.17162	0.000928913	0.00676309	2.16985
BSU_14920	ctaF	cytochrome caa3 oxidase (subunit IV)	CDS	-1.17417	0.000233654	0.00270551	2.56775
BSU_17120	pksE	enzyme involved in bacillaene synthesis	CDS	-1.18102	4.53218e-05	0.000921291	3.0356
BSU_04520	ydbM	putative acyl-CoA dehydrogenase	CDS	-1.18176	1.29814e-05	0.000449129	3.34763
BSU_16390	flhA	component of the flagellar export machinery	CDS	-1.18481	1.16347e-05	0.000435998	3.36052
BSU_03600	tcyB	cystine ABC transporter (permease)	CDS	-1.18626	0.000143128	0.00193966	2.71228
BSU_05820	gmuA	oligo-alpha-mannoside phosphotransferase system enzyme IIA	CDS	-1.20434	0.00107467	0.00726841	2.13856
BSU_30010	ythP	putative ABC transporter (ATP-binding protein)	CDS	-1.20632	6.1757e-05	0.00111315	2.95345
BSU_31100	ktrB	potassium transporter ATPase	CDS	-1.21456	0.00159169	0.0092298	2.03481
BSU_12300	uxaC	galacturonate isomerase	CDS	-1.21627	0.000566414	0.00492282	2.30779
BSU_30820	menD	2-oxoglutarate decarboxylase and 2-succinyl-5-enolpyruvyl-6-hydroxy-3-cyclohexene-1- carboxylic-acid synthase	CDS	-1.21928	1.68589e-05	0.000515823	3.2875
BSU_26920	yraJ	hypothetical protein	CDS	-1.22492	5.86496e-05	0.00108383	2.96504
BSU_21480	sunA	sublancin 168 lantibiotic antimicrobial precursor peptide; SPBeta prophage	CDS	-1.23088	0.00043143	0.00415422	2.38151
BSU_10210	yhfF	putative RNA-binding PUA-containing enzyme	CDS	-1.23173	1.70458e-05	0.000515823	3.2875
BSU_34020	yvbX	putative epimerase modification of peptidoglycan	CDS	-1.23347	0.000966727	0.00684189	2.16482
BSU_09090	yhcI	putative ABC transporter (permease)	CDS	-1.2382	4.69305e-05	0.000923219	3.0347
BSU_38940	yxjI	hypothetical protein	CDS	-1.24025	5.22546e-05	0.00100218	2.99906
BSU_12050	yjdH	putative spore coat protein	CDS	-1.24114	0.000954303	0.00680662	2.16707
BSU_38790	yxzE	putative bacteriocin	CDS	-1.24528	0.000393882	0.00396787	2.40144
BSU_37770	rocB	putative N-deacylase involved in arginine and ornithine utilization	CDS	-1.24604	9.3766e-06	0.00036819	3.43393
BSU_05099	ydzM	conserved phage protein of unknown function	CDS	-1.25206	0.000953355	0.00680662	2.16707
BSU_16340	fliZ	flagellar regulatory protein	CDS	-1.25477	1.86515e-05	0.000544518	3.26399
BSU_38580	licC	phosphotransferase system (PTS) lichenan-specific enzyme IIC component	CDS	-1.25749	6.2857e-05	0.00112415	2.94918
BSU_30810	menH	2-succinyl-6-hydroxy-2, 4-cyclohexadiene-1-carboxylate synthase	CDS	-1.25906	4.1818e-06	0.000259343	3.58613
BSU_16380	flhB	component of the flagellar export machinery	CDS	-1.26119	8.57807e-06	0.000353784	3.45126
BSU_16420	cheB	methyl-accepting chemotaxis proteins (MCP)-glutamate methylesterase	CDS	-1.26841	2.88374e-06	0.00022366	3.65041
BSU_33400	pgoN	promiscuous glyoxal/methylglyoxal reductase	CDS	-1.27074	1.14621e-05	0.000435998	3.36052
BSU_22560	qcrA	menaquinol:cytochrome c oxidoreductase (iron-sulfur subunit)	CDS	-1.27138	6.45908e-06	0.000319375	3.4957
BSU_12480	pghB	phage PBSX; gamma-polyglutamate hydrolase	CDS	-1.27492	9.37542e-05	0.001448	2.83923
BSU_22540	qcrC	menaquinol:cytochrome c oxidoreductase (cytochrome cc subunit)	CDS	-1.27956	1.16775e-05	0.000435998	3.36052
BSU_16100	sucD	succinyl-CoA synthetase (alpha subunit)	CDS	-1.28159	8.03374e-06	0.000348007	3.45841
BSU_10440	yhjA	hypothetical protein	CDS	-1.28165	0.00041506	0.00406471	2.39097
BSU_02380	ybgB	conserved protein of unknown function (B. subtilis-specific)	CDS	-1.282	0.00129801	0.00825342	2.08337
BSU_15480	pyrP	uracil permease	CDS	-1.28449	0.000132429	0.00184945	2.73296
BSU_30990	thiT	thiamin permease	CDS	-1.28519	0.000439528	0.00421004	2.37571
BSU_17200	pksM	trans AT polyketide synthase of type I involved in bacillaene synthesis	CDS	-1.28544	0.000104461	0.00155375	2.80862
BSU_03060	lctP	L-lactate permease	CDS	-1.28699	0.000418239	0.00406471	2.39097
BSU_35090	pchE	pulcherriminic acid efflux transporter	CDS	-1.29124	3.79476e-05	0.000826489	3.08276
BSU_10500	yhjG	putative aromatic compound monooxygenase/hydroxylase	CDS	-1.29749	0.00021686	0.00254324	2.59461
BSU_32290	nucF	5' nucleotidase, promiscuous	CDS	-1.29793	8.47108e-05	0.00136306	2.86548
BSU_31760	pncA	nicotinamidase; NAD salvage pathway	CDS	-1.30025	8.70197e-06	0.000353784	3.45126
BSU_32040	hisP	histidine / basic amino acid transporter	CDS	-1.30335	2.41762e-05	0.000622169	3.20609
BSU_31740	pdeH	cyclic di-GMP phosphodiesterase	CDS	-1.31936	8.65701e-06	0.000353784	3.45126
BSU_16320	fliY	flagellar motor switching and energizing phosphatase	CDS	-1.32029	3.22273e-06	0.000231215	3.63598
BSU_09080	yhcH	putative ABC transporter (ATP-binding protein)	CDS	-1.32432	7.62115e-05	0.00130084	2.88578
BSU_05980	tatAY	component of the twin-arginine pre-protein translocation pathway	CDS	-1.3284	2.92626e-05	0.000713811	3.14642
BSU_31460	kapB	factor required for KinB signal transduction and activation of the phosphorelay to sporulation	CDS	-1.32932	0.000172189	0.00221066	2.65548
BSU_31260	mcpB	methyl-accepting chemotaxis protein	CDS	-1.3365	0.00162286	0.00937383	2.02808
BSU_16090	sucC	succinyl-CoA synthetase (beta subunit)	CDS	-1.33768	3.45693e-06	0.000238659	3.62222
BSU_16460	cheD	sequence specific deamidase required for methylation of methyl-accepting chemotaxis proteins (MCPs) by CheR	CDS	-1.34117	3.2254e-05	0.000751704	3.12395
BSU_28820	frvX	putative fructose-lysine aminopeptidase	CDS	-1.34711	1.23242e-05	0.000437807	3.35872
BSU_13950	mcpC	methyl-accepting chemotaxis protein	CDS	-1.35345	0.000718796	0.00574252	2.2409
BSU_33430	cysI	assimilatory sulfite reductase (hemoprotein beta-subunit)	CDS	-1.35982	0.000386198	0.00394721	2.40371
BSU_31010	floT	flotillin lipid rafts scaffold protein	CDS	-1.36562	0.000580278	0.00498412	2.30241
BSU_37420	albF	putative peptidase involved in subtilosin production	CDS	-1.36778	0.000127999	0.00180134	2.7444
BSU_34600	mdxF	maltodextrin ABC transport system (permease)	CDS	-1.36854	1.43004e-05	0.000463053	3.33437
BSU_17280	ymaD	putative peroxiredoxin-related protein	CDS	-1.3691	0.00100339	0.00697987	2.15615
BSU_misc_RNA_48	tboT	T-box riboswitch specific of threonine tRNA ligase	misc_RNA	-1.37207	0.000179594	0.00223516	2.65069
BSU_14930	ctaG	cytochrome aa(3) assembly factor	CDS	-1.38021	2.49604e-05	0.000624865	3.20421
BSU_15490	pyrB	aspartate carbamoyltransferase	CDS	-1.38795	0.000456864	0.00432294	2.36422
BSU_31440	patB	promiscuous cystathionine / cystine beta-lyase / cysteine desulfhydrase	CDS	-1.38829	5.36791e-05	0.00101243	2.99463
BSU_05880	gmuG	exported mannan endo-1,4-beta-mannosidase	CDS	-1.38853	9.28374e-06	0.00036819	3.43393
BSU_34000	cyeB	cysteine and O-acetylserine efflux permease	CDS	-1.3917	0.00010887	0.00157879	2.80168
BSU_10360	yhfT	putative long-chain fatty-acid-CoA ligase (proofreading for biotin synthesis)	CDS	-1.40287	1.22654e-05	0.000437807	3.35872
BSU_14190	dapI	N-acetyl-diaminopimelate deacetylase	CDS	-1.41135	1.18083e-06	0.000148386	3.82861
BSU_16410	flhG	ATPase affecting flagellar basal body localisation and number	CDS	-1.41223	6.04772e-06	0.000315522	3.50097
BSU_39600	yxeC	putative integral membrane protein of unknown function	CDS	-1.41232	1.30634e-05	0.000449129	3.34763
BSU_27050	levF	phosphotransferase system (PTS) fructose-specific enzyme IIC component	CDS	-1.42036	7.05377e-05	0.00121744	2.91455
BSU_15960	ylqB	conserved exported protein of unknown function	CDS	-1.42705	0.00166692	0.0094985	2.02235
BSU_35970	ywsB	putative cell wall binding enzyme	CDS	-1.4274	0.00151724	0.00902695	2.04446
BSU_12010	manP	phosphotransferase system (PTS) mannose-specific enzyme IIBCA component	CDS	-1.42904	0.000973379	0.00687144	2.16295
BSU_04000	ycsA	putative tartrate dehydrogenase	CDS	-1.44467	1.30883e-06	0.000149657	3.8249
BSU_35320	fliT	flagellar assembly protein FliT involved in control of flagella expression	CDS	-1.45579	0.000999915	0.00696893	2.15683
BSU_14610	pdhD	dihydrolipoamide dehydrogenase E3 subunit of both pyruvate dehydrogenase and 2-oxoglutarate dehydrogenase complexes	CDS	-1.45835	0.000183386	0.00226845	2.64427
BSU_16370	fliR	component of the flagellar export machinery	CDS	-1.4617	7.29359e-06	0.000346587	3.46019
BSU_22960	gudB	cryptic glutamate dehydrogenase (active after removal of a 9 bp insert)	CDS	-1.46548	9.64496e-07	0.000135734	3.86731
BSU_38140	qoxD	cytochrome aa3-600 quinol oxidase (subunit IV)	CDS	-1.46787	1.53054e-06	0.00015981	3.79639
BSU_37660	pta	phosphotransacetylase	CDS	-1.47345	1.73422e-05	0.000520123	3.28389
BSU_22080	ypwA	metal-dependent carboxypeptidase	CDS	-1.47965	2.57508e-06	0.000204831	3.6886
BSU_14180	dapH	tetrahydrodipicolinate N-acetyltransferase	CDS	-1.48327	2.4632e-06	0.000201319	3.69611
BSU_34120	ganB	endo-beta-1,4-galactanase	CDS	-1.4866	0.000477526	0.00443469	2.35314
BSU_21610	nukF	calcium-dependent DNA nuclease, lipoprotein; phage SPbeta	CDS	-1.49113	0.000917279	0.00675317	2.17049
BSU_23120	resD	two-component response regulator (ResD / ResE)	CDS	-1.4931	2.43797e-05	0.000622169	3.20609
BSU_04600	ydbT	resistance to heterologous antibiotics	CDS	-1.49738	3.42121e-05	0.000772728	3.11197
BSU_22730	ndk	nucleoside diphosphate kinase	CDS	-1.50313	7.97171e-05	0.00131972	2.87952
BSU_38150	qoxC	cytochrome aa3-600 quinol oxidase (subunit III)	CDS	-1.50599	8.23963e-07	0.00012562	3.90094
BSU_05840	gmuD	mannoside-phospho-beta-d-glucosidase	CDS	-1.50644	4.0798e-05	0.000872982	3.05899
BSU_39170	yxzG	putative nucleic acid binding protein	CDS	-1.51627	0.00113224	0.00751882	2.12385
BSU_04240	ydzA	hypothetical protein	CDS	-1.5258	0.000165171	0.00214312	2.66895
BSU_06210	ydjI	hypothetical protein	CDS	-1.52703	1.94581e-05	0.000548641	3.26071
BSU_12280	yjlC	hypothetical protein	CDS	-1.52998	1.70578e-05	0.000515823	3.2875
BSU_05810	gmuB	oligo-alpha-mannoside phosphotransferase system enzyme IIB	CDS	-1.5374	0.00092234	0.00676015	2.17004
BSU_26850	yrpG	putative aldo-keto reductase	CDS	-1.54109	8.82333e-05	0.0013856	2.85836
BSU_14360	skiY	subunit of efflux permease exporting the starvation-induced killing protein (ATP-binding protein)	CDS	-1.54271	5.18612e-06	0.000291939	3.53471
BSU_10770	wprA	cell wall-associated protease	CDS	-1.54339	0.0014107	0.0086659	2.06219
BSU_35060	cypX	cyclo-L-leucyl-L-leucyl dipeptide oxidase, pulcheriminic synthase	CDS	-1.5451	0.000508171	0.00462429	2.33495
BSU_14600	pdhC	pyruvate dehydrogenase (dihydrolipoamide acetyltransferase E2 subunit)	CDS	-1.54814	2.54455e-05	0.000624865	3.20421
BSU_08070	acoB	acetoin dehydrogenase E1 component (TPP-dependent beta subunit)	CDS	-1.55146	3.26813e-05	0.000754046	3.1226
BSU_34550	mdxM	bifunctional beta-phosphoglucomutase / glucose-1-phosphate phosphodismutase	CDS	-1.5536	0.00152689	0.00905495	2.04311
BSU_40340	rocD	ornithine aminotransferase	CDS	-1.55898	5.00948e-07	0.00012562	3.90094
BSU_35860	pgdS	gamma-DD-glutamyl hydrolase (PGA depolymerase)	CDS	-1.55934	9.41853e-05	0.001448	2.83923
BSU_12290	ndh	NADH dehydrogenase	CDS	-1.56111	4.7308e-06	0.000274762	3.56104
BSU_37800	bslB	biofilm protein, member of the processed secretome contributing to biofilm hydrophobicity	CDS	-1.56293	0.00105149	0.00715131	2.14561
BSU_14350	skiX	subunit of efflux permease exporting the starvation-induced killing protein	CDS	-1.56506	4.41932e-06	0.000262771	3.58042
BSU_10350	yhfS	acetyl-CoA C-acetyltransferase	CDS	-1.5684	1.33794e-05	0.000449129	3.34763
BSU_09880	yhaR	putative dehydratase / isomerase	CDS	-1.56888	1.04768e-05	0.000403523	3.39413
BSU_14370	skiZ	permease subunit exporting Sporulation-Delaying Protein	CDS	-1.56973	1.31776e-05	0.000449129	3.34763
BSU_15540	pyrD	dihydroorotate dehydrogenase (catalytic subunit)	CDS	-1.5754	0.00123996	0.00801595	2.09605
BSU_14580	pdhA	pyruvate dehydrogenase (E1 alpha subunit)	CDS	-1.57885	7.29116e-06	0.000346587	3.46019
BSU_32810	yusI	putative oxidoreductase with thioredoxin domain and regulator domain	CDS	-1.57892	1.87508e-05	0.000544518	3.26399
BSU_17180	pksJ	polyketide synthase of type I involved in nonribosomal synthesis of bacillaene	CDS	-1.58191	4.00637e-06	0.000252747	3.59731
BSU_40320	argI	arginase	CDS	-1.59088	8.16575e-07	0.00012562	3.90094
BSU_21450	sunS	sublancin glycosyltransferase; phage SPbeta	CDS	-1.59404	0.00176232	0.00985461	2.00636
BSU_22070	xpt	xanthine phosphoribosyltransferase	CDS	-1.59779	0.000107585	0.00157462	2.80282
BSU_34580	mdxJ	putative component of maltodextrin transporter	CDS	-1.59809	2.09065e-05	0.000570871	3.24346
BSU_06190	ydjG	putative phage replication protein; prophage region 3	CDS	-1.60032	5.33286e-05	0.00101103	2.99523
BSU_35330	fliS	flagellar assembly protein FliS	CDS	-1.6011	0.000529667	0.00471545	2.32648
BSU_38160	qoxB	cytochrome aa3-600 quinol oxidase (subunit I)	CDS	-1.60897	5.74105e-07	0.00012562	3.90094
BSU_03480	srfAA	surfactin synthetase	CDS	-1.60914	1.41521e-05	0.000462343	3.33504
BSU_37270	narH	nitrate reductase (beta subunit)	CDS	-1.6167	0.00146108	0.00885146	2.05298
BSU_03590	tcyC	cystine ABC transporter (ATP-binding protein)	CDS	-1.61901	2.327e-05	0.000621244	3.20674
BSU_16360	fliQ	component of the flagellar export machinery	CDS	-1.62305	5.57877e-06	0.000304667	3.51617
BSU_03430	nucA	endonuclease	CDS	-1.62725	8.43848e-06	0.000353784	3.45126
BSU_15500	pyrC	dihydroorotase	CDS	-1.62887	0.000207766	0.00249251	2.60336
BSU_21470	sunT	sublancin 168 lantibiotic transporter	CDS	-1.6302	0.00169125	0.0095646	2.01933
BSU_03440	tlpC	methyl-accepting chemotaxis protein (plant colonization)	CDS	-1.63086	0.000272944	0.00301722	2.52039
BSU_02230	purT	phosphoribosylglycinamide formyltransferase 2	CDS	-1.63459	2.26439e-06	0.000192684	3.71515
BSU_21440	bdbB	thiol-disulfide oxidoreductase B; bacteriophage SPbeta	CDS	-1.64263	0.000509148	0.00462429	2.33495
BSU_08280	yfiI	putative oxidoreductase	CDS	-1.64577	5.8991e-05	0.00108466	2.9647
BSU_02800	ycdC	hypothetical protein	CDS	-1.65127	0.00148653	0.00888642	2.05127
BSU_40330	rocE	arginine/ornithine/gamma-aminobutyrate permease	CDS	-1.66314	1.17033e-06	0.000148386	3.82861
BSU_06200	ydjH	conserved hypothetical protein; prophage region 3	CDS	-1.66665	4.43917e-06	0.000262771	3.58042
BSU_29150	ytwI	putative integral membrane protein	CDS	-1.6777	0.00158899	0.00922876	2.03486
BSU_37280	narG	nitrate reductase (alpha subunit)	CDS	-1.67825	0.000883981	0.00665725	2.17671
BSU_25890	yqxI	hypothetical protein; skin element	CDS	-1.68706	0.000700562	0.00566875	2.24651
BSU_37400	albD	integral membrane protein involved in subtilosin production and immunity	CDS	-1.69351	3.1204e-05	0.000740478	3.13049
BSU_04590	ydbS	resistance to heterologous antibiotics	CDS	-1.70846	1.96148e-06	0.000170882	3.7673
BSU_22060	pbuX	xanthine permease	CDS	-1.72888	0.000127206	0.00179969	2.7448
BSU_07110	lplB	ABC transporter (permease) for alpha-galacturonides	CDS	-1.73535	0.000418953	0.00406471	2.39097
BSU_07560	pelA	pectate lyase	CDS	-1.75303	1.58588e-05	0.000500236	3.30083
BSU_27040	levG	phosphotransferase system (PTS) fructose-specific enzyme IID component	CDS	-1.75995	9.45883e-06	0.00036819	3.43393
BSU_17140	pksF	decarboxylase converting malonyl-S-AcpK to acetyl-S-AcpK for bacillaene-related polyketide synthesis	CDS	-1.77374	1.21579e-05	0.000437807	3.35872
BSU_12020	manA	mannose-6 phosphate isomerase; cupin family	CDS	-1.7791	0.000372433	0.00383868	2.41582
BSU_33490	cadA	Cd(II), Zn(II) and Co(II) exporter (ATPase)	CDS	-1.78435	0.00010696	0.00157175	2.80362
BSU_24790	yqgX	putative metal-binding hydrolase	CDS	-1.7909	5.20723e-07	0.00012562	3.90094
BSU_misc_RNA_51	tswC	thiamine pyrophosphate riboswitch	misc_RNA	-1.79695	0.000570243	0.00493267	2.30692
BSU_28900	pftB	pyruvate import system subunit B	CDS	-1.79881	0.00140825	0.0086659	2.06219
BSU_34590	mdxG	maltodextrin ABC transporter (permease)	CDS	-1.81634	3.59336e-06	0.000239564	3.62058
BSU_34570	mdxK	maltose phosphorylase	CDS	-1.82201	1.65495e-05	0.000515823	3.2875
BSU_35950	rbsC	ribose ABC transporter (permease)	CDS	-1.82213	0.000624364	0.00522609	2.28182
BSU_37380	albB	membrane component involved in subtilosin production	CDS	-1.83333	0.000713563	0.00571319	2.24312
BSU_37310	fnr	transcriptional regulator of anaerobic metabolism (FNR/CAP family)	CDS	-1.83627	0.00131385	0.00829672	2.08109
BSU_26930	yraI	hypothetical protein	CDS	-1.83636	1.74015e-06	0.000168701	3.77288
BSU_29510	ytfI	conserved sporulation-related protein	CDS	-1.8415	0.000709138	0.0056946	2.24454
BSU_06500	purM	phosphoribosylaminoimidazole synthetase	CDS	-1.87726	0.00131514	0.00829672	2.08109
BSU_29530	sppA	signal peptide peptidase	CDS	-1.87865	4.37504e-07	0.00012562	3.90094
BSU_27840	safA	morphogenetic protein associated with SpoVID	CDS	-1.87996	0.00142406	0.00871344	2.05981
BSU_05830	gmuC	oligo-alpha-mannoside phosphotransferase system enzyme IIC	CDS	-1.88553	7.89986e-07	0.00012562	3.90094
BSU_07100	lplA	lipoprotein transporter binding protein for alpha-galacturonides	CDS	-1.88876	6.12228e-05	0.00110898	2.95508
BSU_14590	pdhB	pyruvate dehydrogenase (E1 beta subunit)	CDS	-1.88948	5.82698e-06	0.000313543	3.5037
BSU_06180	pspA	phage shock protein A homolog regulator; prophage region 3	CDS	-1.89377	7.95815e-06	0.000348007	3.45841
BSU_06170	ydjE	putative sugar kinase (ribokinase family); prophage region 3	CDS	-1.89734	1.44049e-06	0.000156109	3.80657
BSU_38560	licH	6-phospho-beta-glucosidase	CDS	-1.90331	1.24997e-05	0.000439772	3.35677
BSU_30000	ythQ	putative ABC transporter (permease)	CDS	-1.90376	4.45253e-06	0.000262771	3.58042
BSU_35360	hag	flagellin protein	CDS	-1.90683	0.00017595	0.00222001	2.65365
BSU_18540	yoaB	negatively charged metabolite transporter	CDS	-1.90749	4.92331e-05	0.000963336	3.01622
BSU_37390	albC	putative transporter involved in subtilosin production	CDS	-1.92159	9.22799e-06	0.00036819	3.43393
BSU_27030	sacC	levanase	CDS	-1.92315	3.12952e-06	0.000231215	3.63598
BSU_19800	phyC	phytase	CDS	-1.92536	0.000508899	0.00462429	2.33495
BSU_31900	yukD	ESX secretion system YukD protein	CDS	-1.92852	4.15245e-05	0.000881568	3.05474
BSU_18590	yoaG	putative phage-related membrane protein	CDS	-1.93267	1.80786e-05	0.000533463	3.2729
BSU_13200	rsbRB	component of the anxiosome (stressosome)	CDS	-1.9409	1.90964e-06	0.000170423	3.76847
BSU_06530	purD	phosphoribosylglycinamide synthetase	CDS	-1.94766	0.00165671	0.00948655	2.02289
BSU_32230	yuxL	putative acylaminoacyl-peptidase	CDS	-1.94899	7.87367e-07	0.00012562	3.90094
BSU_21620	yokE	conserved protein of unknown function; phage SPbeta	CDS	-1.95514	0.000996542	0.00696302	2.1572
BSU_misc_RNA_34	gswA	guanine riboswitch	misc_RNA	-1.96281	4.30795e-05	0.000895613	3.04788
BSU_38840	gdnE	guanidinium exporter	CDS	-1.96472	5.47475e-05	0.00102729	2.98831
BSU_12069	yjzH	hypothetical protein	CDS	-1.96779	1.20079e-05	0.000437807	3.35872
BSU_31890	yukC	ESX secretion system YukC protein	CDS	-1.97538	2.54013e-05	0.000624865	3.20421
BSU_06510	purN	phosphoribosylglycinamide formyltransferase	CDS	-1.97807	0.00157656	0.00921507	2.0355
BSU_09630	yhdX	hypothetical protein	CDS	-1.97831	0.000252811	0.00285505	2.54439
BSU_06550	yecA	putative amino acid exporter	CDS	-1.9865	6.40038e-05	0.00113563	2.94476
BSU_34350	epsC	putative UDP-sugar epimerase involved in biofilm matrix formation	CDS	-1.99375	1.75202e-06	0.000168701	3.77288
BSU_37320	narK	nitrite extrusion permease	CDS	-2.03557	0.000767909	0.00597825	2.22343
BSU_37300	ywiC	putative integral inner membrane protein	CDS	-2.05284	3.157e-05	0.000740478	3.13049
BSU_24640	tapA	lipoprotein for biofilm formation	CDS	-2.06469	0.00158648	0.00922876	2.03486
BSU_36470	pucI	allantoin permease	CDS	-2.07143	1.7036e-05	0.000515823	3.2875
BSU_29520	yteJ	putative integral inner membrane protein	CDS	-2.07959	7.77955e-06	0.000348007	3.45841
BSU_31750	pncB	nicotinate phosphoribosyltransferase	CDS	-2.09212	4.39482e-08	2.29723e-05	4.63879
BSU_34220	epsO	pyruvyl transferase for matrix biofilm formation	CDS	-2.09276	0.000134738	0.00186745	2.72875
BSU_30660	ytkA	putative lipoprotein	CDS	-2.09412	7.54807e-06	0.000348007	3.45841
BSU_27860	nadC	nicotinate-nucleotide pyrophosphorylase (quinolinate phosphoribosyltransferase)	CDS	-2.09799	0.00176173	0.00985461	2.00636
BSU_35070	pchC	cyclodipeptide synthase (tRNA-dependent), pulcherimminic acid precursor	CDS	-2.12594	8.33159e-05	0.0013549	2.86809
BSU_17840	fosB	magnesium-dependent bacillithiol-transferase	CDS	-2.13591	2.34304e-05	0.000621244	3.20674
BSU_34560	mdxL	oligo-1,4-1,6-alpha-glucosidase (sucrase-maltase-isomaltase)	CDS	-2.15517	3.73051e-06	0.000243679	3.61318
BSU_07350	vdhT	vanillin dehydrogenase	CDS	-2.15772	2.36805e-05	0.000622169	3.20609
BSU_39950	yxaJ	putative integral membrane protein of unknown function	CDS	-2.15812	1.52917e-05	0.000487051	3.31243
BSU_17170	pksI	decarboxylase involved in bacillaene synthesis	CDS	-2.1593	6.35084e-06	0.000319375	3.4957
BSU_34370	epsA	modulator of protein tyrosine kinase EpsB involved in biofilm matrix formation	CDS	-2.16792	3.32476e-06	0.000233948	3.63088
BSU_31875	yukAB	ESX secretion system FtsK/SpoIIIE family ATPase	CDS	-2.17083	1.85993e-06	0.000170423	3.76847
BSU_27100	yrhP	putative amino acid exporter	CDS	-2.235	0.000683825	0.00556026	2.25491
BSU_17160	pksH	enoyl-CoA hydratase for bacillaene biosynthesis	CDS	-2.26335	4.59459e-07	0.00012562	3.90094
BSU_17150	pksG	acetyl-S-AcpK beta-ketothioester bacillaene intermediate transferase	CDS	-2.26484	6.45882e-06	0.000319375	3.4957
BSU_31080	bslA	biofilm hydrophobic layer component	CDS	-2.26895	8.58927e-07	0.000125713	3.90062
BSU_17900	pcfA	factor controlling DNA replication	CDS	-2.2731	2.08202e-05	0.000570871	3.24346
BSU_31930	ald	L-alanine dehydrogenase (NAD-dependent)	CDS	-2.27873	1.45059e-06	0.000156109	3.80657
BSU_07360	yfmS	chemotaxis sensory transducer (sensed target unknown)	CDS	-2.29411	7.74896e-06	0.000348007	3.45841
BSU_34360	epsB	protein tyrosine kinase involved in biofilm matrix formation	CDS	-2.38212	5.52354e-06	0.000304667	3.51617
BSU_37370	albA	subtilosin A thioether formation enzyme	CDS	-2.38732	1.57234e-06	0.00015981	3.79639
BSU_26650	czcD	potassium/proton-divalent cation antiporter	CDS	-2.38854	0.00136809	0.00848446	2.07138
BSU_37780	rocA	delta-1-pyrroline-5 carboxylate dehydrogenase	CDS	-2.39801	3.78561e-08	2.29723e-05	4.63879
BSU_26640	yrdP	putative oxidoreductase	CDS	-2.42259	0.000249724	0.00282891	2.54838
BSU_24630	sipW	type I signal peptidase	CDS	-2.47857	6.44134e-05	0.00113563	2.94476
BSU_35960	rbsB	ribose ABC transporter (ribose-binding lipoprotein)	CDS	-2.54095	5.81261e-05	0.00107961	2.96673
BSU_24620	tasA	major biofilm matrix component	CDS	-2.54984	3.13638e-05	0.000740478	3.13049
BSU_37290	arfM	transcriptional regulator	CDS	-2.63273	0.000509317	0.00462429	2.33495
BSU_18840	xynA	secreted endo-1,4-beta-xylanase	CDS	-2.67079	3.34738e-09	1.21383e-05	4.91584
BSU_28910	pftA	pyruvate uptake system subunit A	CDS	-2.68174	8.49353e-05	0.00136306	2.86548
BSU_34230	epsN	putative aminotransferase involved in biofilm matrix formation	CDS	-2.73373	1.36777e-05	0.000454971	3.34202
BSU_34250	epsL	putative phosphotransferase involved in extracellular matrix synthesis	CDS	-2.73684	3.14619e-05	0.000740478	3.13049
BSU_02360	gamA	glucosamine-6-phosphate deaminase	CDS	-2.79977	3.20654e-06	0.000231215	3.63598
BSU_05690	ydhB	putative integral inner membrane protein	CDS	-2.84147	0.000133716	0.00186033	2.73041
BSU_34280	epsJ	putative glycosyl transferase involved in biofilm matrix formation	CDS	-2.91341	5.96137e-06	0.000315522	3.50097
BSU_34240	epsM	putative O-acetyltransferase involved in biofilm matrix formation	CDS	-2.96715	1.32818e-05	0.000449129	3.34763
BSU_34340	epsD	putative extracellular matrix glycosyltransferase	CDS	-3.0436	1.90276e-06	0.000170423	3.76847
BSU_02130	glpQA	secreted glycerophosphoryl diester phosphodiesterase	CDS	-3.09176	2.49921e-07	0.000102564	3.98901
BSU_34265	epsK	putative extracellular matrix component exporter; putative cyclic di-GMP receptor	CDS	-3.10334	6.58641e-06	0.000321329	3.49305
BSU_37790	rocG	glutamate dehydrogenase	CDS	-3.10592	1.42874e-08	1.30694e-05	4.88374
BSU_34330	epsE	bifunctional flagellar clutch and glycosyltransferase acting during biofilm formation	CDS	-3.14206	4.20382e-07	0.00012562	3.90094
BSU_34300	epsH	putative glycosyltransferase involved in biofilm formation	CDS	-3.20763	5.85244e-07	0.00012562	3.90094
BSU_02350	gamP	phosphotransferase system (PTS) glucosamine-specific enzyme IICBA component	CDS	-3.29125	3.79605e-06	0.000243679	3.61318
BSU_34290	epsI	putative polysaccharide pyruvyl transferase involved in biofilm matrix formation	CDS	-3.31559	6.57755e-07	0.00012562	3.90094
BSU_34310	epsG	biofilm extracellular matrix formation chain-length determining factor	CDS	-3.36667	7.35333e-07	0.00012562	3.90094
BSU_02140	glpT	sn-glycerol-3-phosphate permease	CDS	-3.38463	6.63474e-09	1.21383e-05	4.91584
BSU_37360	sboX	putative bacteriocin-like product	CDS	-3.40468	1.23313e-06	0.000148386	3.82861
BSU_34320	epsF	putative glycosyltransferase involved in matrix formation (chain-length determination)	CDS	-3.63801	1.25457e-08	1.30694e-05	4.88374
List of significantly differentially expressed genes in B. subtilis 1A1 following 30 minutes of treatment with 1/4X MIC (8 µg/ml) emamectin benzoate (EMB) relative to vehichle-treated (ethanol) B. subtilis 1A1 cells. Genes were considered differentially expressed when the false discovery rate (FDR) was below 0.01 (i.e., -logFDR > 2). CDS, coding sequence; FC, fold change; FDR, false discovery rat…
